# Supplementary material for: Chromosome-Level Genome Assembly of the Blacktail Brush Lizard, Urosaurus nigricaudus, Reveals Dosage Compensation in an Endemic Lizard
Source: Genome Biol Evol. 2023 Dec 6;15(12):evad210. doi: 10.1093/gbe/evad210 (PMC10699878; doi:10.1093/gbe/evad210)
Supplement: evad210_Supplementary_Data [file evad210_supplementary_data.zip]

Archive with 2 entries (2 files):
- Davalos-Dehullu.et.al.2023.Supp.tables2-3.and.figures1-8.pdf
- Davalos-Dehullu.et.al.2023_Supp.table.1.xlsx
