# Supplementary material for: Chromosome-Level Genome Assembly of the Blacktail Brush Lizard, Urosaurus nigricaudus, Reveals Dosage Compensation in an Endemic Lizard
Source: Genome Biol Evol. 2023 Dec 6;15(12):evad210. doi: 10.1093/gbe/evad210 (PMC10699878; doi:10.1093/gbe/evad210)
Supplement: evad210_Supplementary_Data [file evad210_supplementary_data.zip › Davalos-Dehullu.et.al.2023_Supp.table.1.xlsx]

## Sheet: Supplementary table 1
Supplementary table 1: Scaffolds metrics
Scaffold ID	Size (bp)	Percentage of genome	Repeat content (%)	Number of genes	Type	Gene density
scaffold_1	380405096	20.3419	47.9862	2641	Macro	6.9426e-06
scaffold_2	334926329	17.91	49.6055	2995	Macro	8.94227e-06
scaffold_3	279651831	14.9542	47.0457	1899	Macro	6.79059e-06
scaffold_4	255663818	13.6715	46.2719	2031	Macro	7.94403e-06
scaffold_5	204779672	10.9505	45.6523	1582	Macro	7.72538e-06
scaffold_6	127361695	6.81059	45.9073	1823	Macro	1.43136e-05
scaffold_7	63119003	3.37525	51.0616	1299	Micro	2.05802e-05
scaffold_8	34429485	1.8411	45.7395	708	Micro	2.05638e-05
scaffold_9	29550193	1.58018	43.3886	461	Micro	1.56006e-05
scaffold_10	28428772	1.52021	45.2299	838	Micro	2.94772e-05
scaffold_11	26404537	1.41197	46.665	322	Micro	1.21949e-05
scaffold_12	25999425	1.3903	46.3931	421	Micro	1.61927e-05
scaffold_13	25378551	1.3571	43.139	388	Micro	1.52885e-05
scaffold_14	22169565	1.1855	50.1502	344	Micro	1.55168e-05
scaffold_234	26929	0.00144001	2.00899	10	MT genome	0.000371347	We found additional MT fragments on S1 and S14
scaffold_194	30366	0.0016238	2.05493	10	MT genome	0.000329316
scaffold_15	1600546	0.0855882	81.7155	6	Unassigned	3.74872e-06
scaffold_16	1131947	0.0605302	87.3168	2	Unassigned	1.76687e-06
scaffold_17	1010918	0.0540582	88.0714	11	Unassigned	1.08812e-05
scaffold_18	921133	0.049257	88.1813	7	Unassigned	7.59934e-06
scaffold_19	891907	0.0476942	90.2373	0	Unassigned	0
scaffold_20	864815	0.0462454	89.972	3	Unassigned	3.46895e-06
scaffold_21	784252	0.0419374	92.0732	2	Unassigned	2.5502e-06
scaffold_22	778584	0.0416343	86.8577	5	Unassigned	6.42191e-06
scaffold_23	772036	0.0412841	91.6833	3	Unassigned	3.88583e-06
scaffold_24	754962	0.0403711	89.1059	8	Unassigned	1.05966e-05
scaffold_25	749018	0.0400533	91.1547	1	Unassigned	1.33508e-06
scaffold_26	678026	0.036257	89.1929	7	Unassigned	1.03241e-05
scaffold_27	532363	0.0284678	91.0411	0	Unassigned	0
scaffold_28	505328	0.0270221	90.9245	0	Unassigned	0
scaffold_29	477671	0.0255432	88.7146	2	Unassigned	4.18698e-06
scaffold_30	437304	0.0233846	71.161	2	Unassigned	4.57348e-06
scaffold_31	400314	0.0214065	89.8025	2	Unassigned	4.99608e-06
scaffold_32	379848	0.0203121	92.5225	0	Unassigned	0
scaffold_33	371927	0.0198886	90.7401	2	Unassigned	5.3774e-06
scaffold_34	363279	0.0194261	90.1139	3	Unassigned	8.25812e-06
scaffold_35	348855	0.0186548	73.4107	1	Unassigned	2.86652e-06
scaffold_36	334143	0.0178681	94.333	0	Unassigned	0
scaffold_37	333668	0.0178427	89.5114	0	Unassigned	0
scaffold_38	331442	0.0177237	91.6749	0	Unassigned	0
scaffold_39	317923	0.0170007	85.4503	5	Unassigned	1.57271e-05
scaffold_40	314014	0.0167917	90.0976	0	Unassigned	0
scaffold_41	291937	0.0156112	86.0956	5	Unassigned	1.7127e-05
scaffold_42	288830	0.015445	87.8756	1	Unassigned	3.46224e-06
scaffold_43	284146	0.0151945	91.0637	0	Unassigned	0
scaffold_44	281878	0.0150733	91.0731	0	Unassigned	0
scaffold_45	280257	0.0149866	88.5791	1	Unassigned	3.56815e-06
scaffold_46	270310	0.0144547	88.7562	0	Unassigned	0
scaffold_47	264261	0.0141312	94.172	0	Unassigned	0
scaffold_48	246398	0.013176	89.758	1	Unassigned	4.05847e-06
scaffold_49	229435	0.0122689	69.4846	1	Unassigned	4.35853e-06
scaffold_50	227975	0.0121908	88.5838	1	Unassigned	4.38645e-06
scaffold_51	201650	0.0107831	87.7887	0	Unassigned	0
scaffold_52	193078	0.0103247	88.2395	1	Unassigned	5.17925e-06
scaffold_53	186420	0.00996869	66.0723	2	Unassigned	1.07285e-05
scaffold_54	177624	0.00949833	77.3741	2	Unassigned	1.12597e-05
scaffold_55	173114	0.00925716	84.6454	4	Unassigned	2.31062e-05
scaffold_56	172118	0.0092039	90.9783	2	Unassigned	1.16199e-05
scaffold_57	167440	0.00895375	87.156	0	Unassigned	0
scaffold_58	154134	0.00824222	87.967	0	Unassigned	0
scaffold_59	151386	0.00809527	88.9243	0	Unassigned	0
scaffold_60	143033	0.0076486	86.2752	0	Unassigned	0
scaffold_61	138401	0.00740091	58.7221	1	Unassigned	7.22538e-06
scaffold_62	137898	0.00737401	89.6206	0	Unassigned	0
scaffold_63	133703	0.00714969	48.23	4	Unassigned	2.99171e-05
scaffold_64	125073	0.0066882	92.5244	0	Unassigned	0
scaffold_65	124387	0.00665152	89.5922	0	Unassigned	0
scaffold_66	124211	0.00664211	92.1939	0	Unassigned	0
scaffold_67	123062	0.00658066	82.0367	0	Unassigned	0
scaffold_68	120266	0.00643115	91.7566	1	Unassigned	8.3149e-06
scaffold_69	116644	0.00623747	66.1577	0	Unassigned	0
scaffold_70	116499	0.00622971	60.0477	4	Unassigned	3.43351e-05
scaffold_71	115758	0.00619009	85.9042	0	Unassigned	0
scaffold_72	114714	0.00613426	69.9923	1	Unassigned	8.71733e-06
scaffold_73	113565	0.00607282	95.9028	0	Unassigned	0
scaffold_74	113551	0.00607207	91.1775	0	Unassigned	0
scaffold_75	108134	0.0057824	89.8487	0	Unassigned	0
scaffold_76	99590	0.00532551	85.1993	2	Unassigned	2.00823e-05
scaffold_77	98580	0.0052715	89.4766	0	Unassigned	0
scaffold_78	97299	0.005203	90.8982	0	Unassigned	0
scaffold_79	96391	0.00515445	91.8312	0	Unassigned	0
scaffold_80	94976	0.00507878	99.8947	0	Unassigned	0
scaffold_81	94182	0.00503632	99.9894	0	Unassigned	0
scaffold_82	93356	0.00499215	90.683	0	Unassigned	0
scaffold_83	93344	0.00499151	7.75947	0	Unassigned	0
scaffold_84	87504	0.00467922	91.1261	0	Unassigned	0
scaffold_85	85362	0.00456468	91.9238	0	Unassigned	0
scaffold_86	82163	0.00439362	89.0912	0	Unassigned	0
scaffold_87	78689	0.00420785	93.3294	0	Unassigned	0
scaffold_88	78490	0.0041972	84.4617	2	Unassigned	2.5481e-05
scaffold_89	77045	0.00411993	63.2306	2	Unassigned	2.59589e-05
scaffold_90	77004	0.00411774	62.6656	1	Unassigned	1.29863e-05
scaffold_91	76376	0.00408416	99.9948	0	Unassigned	0
scaffold_92	74780	0.00399881	55.7181	0	Unassigned	0
scaffold_93	74157	0.0039655	97.8613	0	Unassigned	0
scaffold_94	74131	0.00396411	99.9811	0	Unassigned	0
scaffold_95	73566	0.0039339	93.2795	0	Unassigned	0
scaffold_96	72279	0.00386507	93.9886	0	Unassigned	0
scaffold_97	71798	0.00383935	84.0776	0	Unassigned	0
scaffold_98	71492	0.00382299	66.4508	0	Unassigned	0
scaffold_99	66283	0.00354444	74.2453	0	Unassigned	0
scaffold_100	66038	0.00353134	92.7587	0	Unassigned	0
scaffold_101	65479	0.00350145	89.6807	0	Unassigned	0
scaffold_102	65148	0.00348375	99.9847	0	Unassigned	0
scaffold_103	64297	0.00343824	68.3391	1	Unassigned	1.55528e-05
scaffold_104	64278	0.00343723	57.5827	1	Unassigned	1.55574e-05
scaffold_105	63322	0.0033861	98.2028	0	Unassigned	0
scaffold_106	63281	0.00338391	58.58	1	Unassigned	1.58025e-05
scaffold_107	62387	0.00333611	87.1608	0	Unassigned	0
scaffold_108	61169	0.00327097	56.1036	2	Unassigned	3.26963e-05
scaffold_109	60776	0.00324996	0.450836	1	Unassigned	1.64539e-05
scaffold_110	60009	0.00320894	90.3781	0	Unassigned	0
scaffold_111	59733	0.00319419	74.6589	0	Unassigned	0
scaffold_112	59156	0.00316333	58.5401	1	Unassigned	1.69045e-05
scaffold_113	58601	0.00313365	91.5155	0	Unassigned	0
scaffold_114	57285	0.00306328	92.3453	0	Unassigned	0
scaffold_115	56257	0.00300831	91.146	0	Unassigned	0
scaffold_116	55317	0.00295804	90.813	0	Unassigned	0
scaffold_117	54925	0.00293708	85.5112	0	Unassigned	0
scaffold_118	53866	0.00288045	80.1507	0	Unassigned	0
scaffold_119	53040	0.00283628	87.0664	0	Unassigned	0
scaffold_120	53009	0.00283462	91.9221	0	Unassigned	0
scaffold_121	50699	0.0027111	94.8283	0	Unassigned	0
scaffold_122	49425	0.00264297	95.1442	0	Unassigned	0
scaffold_123	49134	0.00262741	40.302	0	Unassigned	0
scaffold_124	48796	0.00260934	86.8124	1	Unassigned	2.04935e-05
scaffold_125	48734	0.00260602	82.3901	0	Unassigned	0
scaffold_126	47773	0.00255463	82.7748	0	Unassigned	0
scaffold_127	47240	0.00252613	36.721	0	Unassigned	0
scaffold_128	47162	0.00252196	95.6236	0	Unassigned	0
scaffold_129	47086	0.00251789	86.9409	0	Unassigned	0
scaffold_130	46985	0.00251249	41.343	0	Unassigned	0
scaffold_131	46760	0.00250046	99.9872	0	Unassigned	0
scaffold_132	46489	0.00248597	92.1852	0	Unassigned	0
scaffold_133	46208	0.00247094	90.3437	0	Unassigned	0
scaffold_134	46118	0.00246613	45.1147	0	Unassigned	0
scaffold_135	45775	0.00244779	86.1016	0	Unassigned	0
scaffold_136	45739	0.00244586	94.9146	0	Unassigned	0
scaffold_137	45248	0.00241961	99.9956	0	Unassigned	0
scaffold_138	45246	0.0024195	96.0969	1	Unassigned	2.21014e-05
scaffold_139	45181	0.00241603	59.4409	1	Unassigned	2.21332e-05
scaffold_140	44536	0.00238153	41.1824	0	Unassigned	0
scaffold_141	44119	0.00235924	89.6598	1	Unassigned	2.2666e-05
scaffold_142	44079	0.0023571	87.1254	0	Unassigned	0
scaffold_143	43472	0.00232464	99.9816	0	Unassigned	0
scaffold_144	43042	0.00230164	95.2976	0	Unassigned	0
scaffold_145	42574	0.00227662	92.6199	0	Unassigned	0
scaffold_146	42480	0.00227159	85.0282	0	Unassigned	0
scaffold_147	42144	0.00225362	94.9127	0	Unassigned	0
scaffold_148	42135	0.00225314	51.0122	0	Unassigned	0
scaffold_149	41906	0.0022409	94.156	0	Unassigned	0
scaffold_150	41741	0.00223207	86.0066	0	Unassigned	0
scaffold_151	41619	0.00222555	97.6429	0	Unassigned	0
scaffold_152	41596	0.00222432	92.1411	0	Unassigned	0
scaffold_153	41527	0.00222063	96.7611	0	Unassigned	0
scaffold_154	41433	0.0022156	85.2943	0	Unassigned	0
scaffold_155	41402	0.00221395	84.2012	0	Unassigned	0
scaffold_156	41160	0.00220101	75.4373	0	Unassigned	0
scaffold_157	41025	0.00219379	97.6624	0	Unassigned	0
scaffold_158	40858	0.00218486	99.9829	0	Unassigned	0
scaffold_159	40801	0.00218181	88.6326	0	Unassigned	0
scaffold_160	40254	0.00215256	69.4763	1	Unassigned	2.48423e-05
scaffold_161	39433	0.00210866	74.8814	0	Unassigned	0
scaffold_162	38985	0.0020847	90.1218	0	Unassigned	0
scaffold_163	38867	0.00207839	97.404	0	Unassigned	0
scaffold_164	38650	0.00206678	80.0492	0	Unassigned	0
scaffold_165	37677	0.00201475	31.8762	1	Unassigned	2.65414e-05
scaffold_166	37653	0.00201347	58.338	0	Unassigned	0
scaffold_167	37621	0.00201176	99.9867	0	Unassigned	0
scaffold_168	37436	0.00200187	96.6182	0	Unassigned	0
scaffold_169	37211	0.00198984	86.2272	0	Unassigned	0
scaffold_170	36879	0.00197208	87.158	0	Unassigned	0
scaffold_171	36599	0.00195711	92.508	0	Unassigned	0
scaffold_172	36566	0.00195534	99.9644	0	Unassigned	0
scaffold_173	36515	0.00195262	96.6808	0	Unassigned	0
scaffold_174	36287	0.00194042	84.0935	1	Unassigned	2.75581e-05
scaffold_175	36246	0.00193823	94.1621	0	Unassigned	0
scaffold_176	36238	0.0019378	48.1152	1	Unassigned	2.75953e-05
scaffold_177	36170	0.00193417	92.9057	0	Unassigned	0
scaffold_178	35725	0.00191037	99.9776	0	Unassigned	0
scaffold_179	35375	0.00189166	98.1625	0	Unassigned	0
scaffold_180	35211	0.00188289	99.9943	0	Unassigned	0
scaffold_181	34998	0.0018715	55.4803	1	Unassigned	2.85731e-05
scaffold_182	34924	0.00186754	88.5781	0	Unassigned	0
scaffold_183	34347	0.00183668	90.0777	0	Unassigned	0
scaffold_184	34305	0.00183444	78.8048	0	Unassigned	0
scaffold_185	33998	0.00181802	87.7228	0	Unassigned	0
scaffold_186	33870	0.00181118	94.8125	0	Unassigned	0
scaffold_187	33586	0.00179599	69.9577	0	Unassigned	0
scaffold_188	33376	0.00178476	83.4012	0	Unassigned	0
scaffold_189	33203	0.00177551	85.6368	0	Unassigned	0
scaffold_190	32833	0.00175572	47.501	2	Unassigned	6.09143e-05
scaffold_191	31882	0.00170487	100	0	Unassigned	0
scaffold_192	31329	0.0016753	99.9298	0	Unassigned	0
scaffold_193	31095	0.00166279	50.5129	2	Unassigned	6.4319e-05
scaffold_195	30298	0.00162017	84.9231	0	Unassigned	0
scaffold_196	30252	0.00161771	96.4663	0	Unassigned	0
scaffold_197	30116	0.00161043	94.6274	0	Unassigned	0
scaffold_198	29931	0.00160054	99.0111	0	Unassigned	0
scaffold_199	29922	0.00160006	43.3494	1	Unassigned	3.34202e-05
scaffold_200	29878	0.00159771	99.9833	0	Unassigned	0
scaffold_201	29816	0.00159439	37.3692	0	Unassigned	0
scaffold_202	29743	0.00159049	99.9597	0	Unassigned	0
scaffold_203	29626	0.00158423	99.9797	0	Unassigned	0
scaffold_204	29547	0.00158001	96.9439	0	Unassigned	0
scaffold_205	29540	0.00157963	94.5295	0	Unassigned	0
scaffold_206	29533	0.00157926	95.0496	0	Unassigned	0
scaffold_207	29272	0.0015653	99.9863	0	Unassigned	0
scaffold_208	29143	0.0015584	80.9182	0	Unassigned	0
scaffold_209	28844	0.00154242	72.6009	0	Unassigned	0
scaffold_210	28819	0.00154108	99.0076	0	Unassigned	0
scaffold_211	28814	0.00154081	99.9792	0	Unassigned	0
scaffold_212	28746	0.00153717	99.9791	0	Unassigned	0
scaffold_213	28709	0.0015352	46.4001	0	Unassigned	0
scaffold_214	28609	0.00152985	92.6492	0	Unassigned	0
scaffold_215	28506	0.00152434	99.986	0	Unassigned	0
scaffold_216	28397	0.00151851	96.8518	0	Unassigned	0
scaffold_217	28396	0.00151846	70.9044	0	Unassigned	0
scaffold_218	28350	0.001516	48.7619	1	Unassigned	3.52734e-05
scaffold_219	28148	0.0015052	92.511	0	Unassigned	0
scaffold_220	27863	0.00148996	70.5954	0	Unassigned	0
scaffold_221	27748	0.00148381	70.924	0	Unassigned	0
scaffold_222	27708	0.00148167	90.6417	0	Unassigned	0
scaffold_223	27706	0.00148156	99.9711	0	Unassigned	0
scaffold_224	27635	0.00147776	91.3841	0	Unassigned	0
scaffold_225	27535	0.00147242	63.2686	0	Unassigned	0
scaffold_226	27520	0.00147161	99.3641	0	Unassigned	0
scaffold_227	27307	0.00146022	99.2932	0	Unassigned	0
scaffold_228	27288	0.00145921	86.1331	0	Unassigned	0
scaffold_229	27180	0.00145343	92.8366	0	Unassigned	0
scaffold_230	27156	0.00145215	97.6874	0	Unassigned	0
scaffold_231	27086	0.00144841	86.3066	0	Unassigned	0
scaffold_232	27057	0.00144686	99.9852	0	Unassigned	0
scaffold_233	26955	0.0014414	41.1797	0	Unassigned	0
scaffold_235	26455	0.00141466	99.3574	0	Unassigned	0
scaffold_236	26108	0.00139611	72.2958	0	Unassigned	0
scaffold_237	26035	0.00139221	98.1563	0	Unassigned	0
scaffold_238	25734	0.00137611	69.1925	0	Unassigned	0
scaffold_239	25497	0.00136344	98.5841	0	Unassigned	0
scaffold_240	25063	0.00134023	52.1007	1	Unassigned	3.98995e-05
scaffold_241	24854	0.00132905	15.4864	0	Unassigned	0
scaffold_242	24762	0.00132413	91.3012	0	Unassigned	0
scaffold_243	24540	0.00131226	81.0962	0	Unassigned	0
scaffold_244	24244	0.00129643	44.5842	1	Unassigned	4.12473e-05
scaffold_245	24088	0.00128809	50.6186	1	Unassigned	4.15144e-05
scaffold_246	23946	0.0012805	99.9749	0	Unassigned	0
scaffold_247	23659	0.00126515	67.2429	0	Unassigned	0
scaffold_248	23426	0.00125269	33.5695	0	Unassigned	0
scaffold_249	23217	0.00124151	99.9914	0	Unassigned	0
scaffold_250	23174	0.00123922	99.9741	0	Unassigned	0
scaffold_251	23126	0.00123665	86.3314	0	Unassigned	0
scaffold_252	23106	0.00123558	57.8118	0	Unassigned	0
scaffold_253	23066	0.00123344	73.8143	1	Unassigned	4.33539e-05
scaffold_254	23045	0.00123232	54.8232	1	Unassigned	4.33934e-05
scaffold_255	22984	0.00122906	99.9956	0	Unassigned	0
scaffold_256	22947	0.00122708	55.8243	1	Unassigned	4.35787e-05
scaffold_257	22922	0.00122574	99.8909	0	Unassigned	0
scaffold_258	22428	0.00119932	99.9866	0	Unassigned	0
scaffold_259	22418	0.00119879	98.7421	0	Unassigned	0
scaffold_260	22338	0.00119451	94.149	0	Unassigned	0
scaffold_261	22203	0.00118729	45.3407	1	Unassigned	4.5039e-05
scaffold_262	21931	0.00117275	92.1891	0	Unassigned	0
scaffold_263	21751	0.00116312	70.5301	0	Unassigned	0
scaffold_264	21733	0.00116216	33.2766	1	Unassigned	4.6013e-05
scaffold_265	21733	0.00116216	72.1529	0	Unassigned	0
scaffold_266	21705	0.00116066	96.5077	0	Unassigned	0
scaffold_267	21529	0.00115125	91.9457	0	Unassigned	0
scaffold_268	21490	0.00114916	87.3755	0	Unassigned	0
scaffold_269	21364	0.00114243	92.3423	0	Unassigned	0
scaffold_270	21264	0.00113708	88.591	0	Unassigned	0
scaffold_271	21078	0.00112713	92.6985	0	Unassigned	0
scaffold_272	21011	0.00112355	96.3971	0	Unassigned	0
scaffold_273	21008	0.00112339	82.2306	0	Unassigned	0
scaffold_274	20777	0.00111104	99.9807	0	Unassigned	0
scaffold_275	20524	0.00109751	46.3019	2	Unassigned	9.74469e-05
scaffold_276	20498	0.00109612	88.8331	0	Unassigned	0
scaffold_277	20456	0.00109387	85.4175	0	Unassigned	0
scaffold_278	20427	0.00109232	93.6457	0	Unassigned	0
scaffold_279	20082	0.00107387	83.403	0	Unassigned	0
scaffold_280	19938	0.00106617	32.902	1	Unassigned	5.01555e-05
scaffold_281	19826	0.00106018	35.746	0	Unassigned	0
scaffold_282	19208	0.00102714	99.7918	0	Unassigned	0
scaffold_283	19042	0.00101826	91.4662	0	Unassigned	0
scaffold_284	18926	0.00101206	83.1396	0	Unassigned	0
scaffold_285	18762	0.00100329	99.4563	0	Unassigned	0
scaffold_286	18708	0.0010004	91.9232	0	Unassigned	0
scaffold_287	18614	0.000995372	100	0	Unassigned	0
scaffold_288	18594	0.000994303	97.4992	0	Unassigned	0
scaffold_289	18036	0.000964464	86.2608	0	Unassigned	0
scaffold_290	17873	0.000955748	43.0034	0	Unassigned	0
scaffold_291	17762	0.000949812	99.7973	0	Unassigned	0
scaffold_292	17600	0.000941149	71.4545	0	Unassigned	0
scaffold_293	17512	0.000936443	98.915	0	Unassigned	0
scaffold_294	17372	0.000928957	91.1006	0	Unassigned	0
scaffold_295	17354	0.000927994	99.9885	0	Unassigned	0
scaffold_296	17348	0.000927674	99.9251	0	Unassigned	0
scaffold_297	17213	0.000920455	90.5653	0	Unassigned	0
scaffold_298	17131	0.00091607	41.4979	1	Unassigned	5.83737e-05
scaffold_299	17012	0.000909706	77.3572	0	Unassigned	0
scaffold_300	16912	0.000904359	98.9179	0	Unassigned	0
scaffold_301	16736	0.000894947	85.6298	0	Unassigned	0
scaffold_302	16715	0.000893824	92.1807	0	Unassigned	0
scaffold_303	16700	0.000893022	91.2874	0	Unassigned	0
scaffold_304	16668	0.000891311	41.9846	1	Unassigned	5.99952e-05
scaffold_305	16331	0.00087329	97.3057	0	Unassigned	0
scaffold_306	16276	0.000870349	98.5131	0	Unassigned	0
scaffold_307	16268	0.000869921	79.4996	0	Unassigned	0
scaffold_308	16118	0.0008619	79.588	0	Unassigned	0
scaffold_309	16107	0.000861312	84.7892	0	Unassigned	0
scaffold_310	16066	0.000859119	82.5968	0	Unassigned	0
scaffold_311	15857	0.000847943	87.917	0	Unassigned	0
scaffold_312	15823	0.000846125	86.6903	0	Unassigned	0
scaffold_313	15753	0.000842382	67.4538	0	Unassigned	0
scaffold_314	15745	0.000841954	78.6599	0	Unassigned	0
scaffold_315	15735	0.000841419	70.0731	0	Unassigned	0
scaffold_316	15694	0.000839227	90.6142	0	Unassigned	0
scaffold_317	15544	0.000831206	86.1747	0	Unassigned	0
scaffold_318	15477	0.000827623	58.028	0	Unassigned	0
scaffold_319	15322	0.000819334	90.2036	0	Unassigned	0
scaffold_320	15194	0.00081249	100	0	Unassigned	0
scaffold_321	15084	0.000806608	90.5529	0	Unassigned	0
scaffold_322	14678	0.000784897	70.6431	0	Unassigned	0
scaffold_323	14426	0.000771421	76.9028	0	Unassigned	0
scaffold_324	14293	0.000764309	84.391	0	Unassigned	0
scaffold_325	14282	0.000763721	99.825	0	Unassigned	0
scaffold_326	14163	0.000757358	98.715	0	Unassigned	0
scaffold_327	2383	0.000127429	100	0	Unassigned	0
